# Supplementary material for: Antibacterial Activity of a Novel Oligosaccharide from Streptomyces californics against Erwinia carotovora subsp. Carotovora
Source: Molecules. 2022 Apr 7;27(8):2384. doi: 10.3390/molecules27082384 (PMC9032947; doi:10.3390/molecules27082384)
Supplement: Supplementary file 1 [file molecules-27-02384-s001.zip]

Archive with 1 entries (1 files):
- molecules-1622523-supplementary.pdf
